# Supplementary material for: Intraoperative PEEP Strategy and Postoperative Pulmonary Complications in Obese Patients: A Randomized Trial with Exploratory Analysis of Smoking Status
Source: Med Sci (Basel). 2026 May 31;14(2):284. doi: 10.3390/medsci14020284 (PMC13303039; doi:10.3390/medsci14020284)
Supplement: Supplementary file 1 [file medsci-14-00284-s001.zip]

Archive with 1 entries (1 files):
- medsci-4244024-supplementary.pdf
